# Supplementary material for: Genetic inactivation of the pancreatitis-inducible gene Nupr1 impairs PanIN formation by modulating KrasG12D-induced senescence
Source: Cell Death Differ. 2014 Jun 6;21(10):1633–41. doi: 10.1038/cdd.2014.74 (PMC4158688; doi:10.1038/cdd.2014.74)
Supplement: Supplementary Table 1 [file cdd201474x4.xls]

## Sheet: Hoja1
The most representative gene sets associated with senescence and cell cycle arrest
Molecular Signatures	Number of Genes in Pathway	Normalized Enrichment Score	FDR q-value
MOLENAAR_TARGETS_OF_CCND1_AND_CDK4_UP	43	0.628419	0.639
CELL_CYCLE_PROCESS	171	-1.49939	0.56926
EGUCHI_CELL_CYCLE_RB1_TARGETS	22	-2.0923	0.413134
KONG_E2F3_TARGETS	84	-1.80829	0.304853
ISHIDA_E2F_TARGETS	47	-2.12813	0.400993
LY_AGING_MIDDLE_DN	16	-1.92588	0.301671
LY_AGING_PREMATURE_DN	28	-1.95203	0.362945
KAMMINGA_EZH2_TARGETS	40	2.03321	0
KAMMINGA_SENESCENCE	35	1.32347	0.037037
COURTOIS_SENESCENCE_TRIGGERS	5	1.32056	0.0277778
CHICAS_RB1_TARGETS_SENESCENT	479	1.27012	0.122222
CHICAS_RB1_TARGETS_LOW_SERUM	66	1.24915	0.143519
BIOCARTA_TELOMERES_PATHWAY	16	1.06104	0.540476
FRIDMAN_SENESCENCE_UP	70	0.932079	0.664583
FRIDMAN_SENESCENCE_DN	11	0.924831	0.590741
CHICAS_RB1_TARGETS_CONFLUENT	479	0.91584	0.531667
